# Supplementary material for: White noise speech illusions in the general population: The association with psychosis expression and risk factors for psychosis
Source: PLoS One. 2019 Feb 20;14(2):e0211914. doi: 10.1371/journal.pone.0211914 (PMC6382141; doi:10.1371/journal.pone.0211914)
Supplement: S1 File — (XLSX) [file pone.0211914.s001.xlsx]

## Sheet: Sheet1
measurement	participant	gender	age	educational_level	educational_level_dich	number_SI	number_SI_dich_2	number_SI_dich_1	CAPE_depressive_scale	CAPE_negative_scale	CAPE_positive_scale	Childabuse_0_11J	Childabuse_12_16j	Life_events_M2	Life events_M2
1	1	1	21	4	1	0	0	0	4	3	7	0	1	1
1	2	1	24	7	1	2	1	1	4	5	1	0	0	2
1	3	1	20	4	1	2	1	1	5	4	1	0	0	3
1	4	1	21	7	1	7	1	1	4	5	5	0	1	1
1	5	0	19	4	1	1	0	1	4	6	2	0	1	2
1	6	1	26	6	1	2	1	1	3	7	3	1	1	5
1	7	1	21	4	1	0	0	0	3	6	2	0	0	2
1	8	0	23	6	1	9	1	1	2	4	7	0	2	4
1	9	0	21	4	1	0	0	0	1	3	2	0	0	0
1	10	1	20	4	1	0	0	0	3	3	2	1	0	0
1	11	1	21	4	1	0	0	0	6	11	5	2	2	1
1	12	1	20	4	1	12	1	1	3	5	0	1	0	2
1	13	1	19	4	1	0	0	0	1	5	3	0	0	1
1	14	1	21	4	1	0	0	0	3	3	0	0	1	3
1	15	1	20	4	1	0	0	0	7	13	6	1	1	1
1	16	1	20	4	1	2	1	1	1	1	1	0	0	3
1	17	1	20	4	1	5	1	1	9	4	2	1	1	4
1	18	1	66	5	0	4	1	1	4	2	3	2	0	2
1	19	0	20	4	1	0	0	0	4	7	3	0	1	2
1	20	1	21	4	1	0	0	0	4	4	0	0	0	3
1	21	1	21	4	1	0	0	0	4	5	5	0	1	1
1	22	1	47	7	1	0	0	0	6	11	5	0	1	3
1	23	1	21	4	1	2	1	1	3	1	2	0	1	5
1	24	1	23	4	1	6	1	1	5	9	1	0	0	0
1	25	0	21	4	1	0	0	0	1	4	2	1	0	0
1	26	1	20	4	1	0	0	0	2	2	0	0	0	2
1	27	1	57	1	0	0	0	0	8	14	7	8	5	1
1	28	1	62	4	1	2	1	1	3	6	1	1	1	0
1	29	1	20	3	1	0	0	0	10	9	8	0	0	1
1	30	1	41	1	0	0	0	0	5	10	7	2	4	0
1	31	0	44	7	1	0	0	0	3	10	5	0	0	2
1	32	1	64	2	0	1	0	1	6	9	6	1	2	4
1	33	0	46	7	1	1	0	1	4	10	14	2	2	4
1	34	0	25	7	1	0	0	0	5	10	4	0	0	2
1	35	0	64	7	1	0	0	0	2	1	1	1	0	1
1	36	0	36	7	1	0	0	0	7	15	6	1	1	2
1	37	0	52	7	1	1	0	1	10	20	14	4	5	1
1	38	1	49	5	0	7	1	1	14	24	21	3	6	2
1	39	1	25	6	1	1	0	1	2	4	1	1	1	2
1	40	0	38	6	1	0	0	0	16	20	3	1	0	1
1	41	0	22	4	1	2	1	1	4	13	5	1	0	4
1	42	1	25	6	1	1	0	1	9	12	5	3	1	1
1	43	1	42	2	0	1	0	1	5	2	2	5	2	2
1	44	0	29	7	1	1	0	1	9	18	5	2	3	0
1	45	0	18	4	1	5	1	1	7	8	4	2	3	2
1	46	1	21	3	1	3	1	1	4	16	2	1	0	0
1	47	1	19	4	1	0	0	0	7	8	3	0	0	1
1	48	1	21	6	1	4	1	1	6	6	3	3	4	5
1	49	0	65	5	0	0	0	0	4	5	2	4	3	2
1	50	1	34	5	0	2	1	1	3	8	0	2	3	0
1	51	1	51	4	1	0	0	0	5	7	7	4	1	0
1	52	1	22	7	1	0	0	0	3	9	3	4	2	3
1	53	1	62	1	0	7	1	1	4	12	8	5	3	0
1	54	0	19	4	1	5	1	1	5	5	4	0	1	1
1	55	1	65	1	0	13	1	1	3	2	2	2	2	2
1	56	0	66	1	0	2	1	1	0	5	3	2	2	0
1	57	1	53	5	0	1	0	1	4	5	4	0	1	4
1	58	0	21	3	1	20	1	1	4	12	8	5	3	1
1	59	0	56	5	0	10	1	1	5	13	1	1	1	1
1	60	1	20	2	0	1	0	1	7	10	5	2	1	3
1	61	1	50	6	1	0	0	0	8	8	6	4	8	0
1	62	1	59	2	0	0	0	0	3	5	2	0	0	1
1	63	1	39	5	0	1	0	1	4	9	6	0	0	2
1	64	1	22	3	1	0	0	0	6	5	5	2	2	4
1	65	1	21	3	1	0	0	0	2	5	8	1	0	5
1	66	1	25	7	1	0	0	0	4	9	2	1	2	1
1	67	0	23	5	0	1	0	1	4	11	17	2	3	3
1	68	0	25	4	1	0	0	0	3	6	2	0	0	1
1	69	1	65	4	1	1	0	1	4	5	3	0	1	1
1	70	1	48	7	1	0	0	0	3	0	1	1	1	4
1	71	0	20	4	1	1	0	1	4	1	1	2	2	3
1	73	0	59	1	0	0	0	0	4	7	3	3	3	0
1	74	0	43	7	1	3	1	1	5	17	4	0	0	1
1	75	0	55	5	0	2	1	1	3	2	1	1	1	5
1	77	1	66	5	0	4	1	1	5	4	5	0	0	0
1	78	1	35	5	0	0	0	0	4	3	4	6	2	2
1	79	0	52	6	1	1	0	1	8	11	7	3	5	0
1	80	0	58	6	1	0	0	0	5	9	2	6	6	1
1	81	0	65	5	0	0	0	0	1	4	2	3	2	2
1	82	1	64	2	0	1	0	1	2	2	3	0	0	3
1	83	0	57	5	0	3	1	1	1	5	4	2	3	2
1	84	1	63	2	0	0	0	0	3	1	2	1	0	3
1	85	1	21	4	1	1	0	1	6	7	4	0	6	3
1	86	1	64	2	0	2	1	1	3	9	5	0	0	0
1	87	1	30	4	1	3	1	1	15	12	3	5	5	2
1	88	1	25	5	0	0	0	0	5	10	2	1	1	2
1	89	1	62	6	1	4	1	1	8	34	12	0	0	3
1	91	1	25	6	1	0	0	0	7	13	18	0	1	4
1	93	1	54	7	1	0	0	0	7	13	5	1	0	1
1	95	0	56	6	1	2	1	1	5	9	7	0	0	4
1	97	0	61	7	1	6	1	1	2	6	3	2	3	3
1	99	1	65	5	0	1	0	1	5	7	11	4	3	5
1	100	1	59	6	1	3	1	1	10	11	2	5	3	4
1	102	1	60	5	0	2	1	1	2	12	11	7	6	4
1	103	1	47	6	1	0	0	0	7	4	5	1	1	4
1	104	0	45	6	1	2	1	1	5	22	4	3	4	0
1	105	1	24	3	1	0	0	0	8	11	6	7	3	2
1	106	1	43	5	0	0	0	0	4	8	3	3	2	2
1	108	0	53	2	0	0	0	0	14	13	16	7	7	5
1	109	0	64	6	1	0	0	0	5	11	4	5	3	0
1	110	1	61	2	0	3	1	1	5	8	4	2	0	0
1	111	0	39	6	1	11	1	1	1	4	0	0	0	1
1	112	0	26	7	1	1	0	1	0	3	0	2	1	0
1	113	0	40	4	1	8	1	1	5	5	3	4	2	3
1	114	1	56	6	1	2	1	1	3	5	6	2	1	1
1	115	1	55	2	0	13	1	1	4	9	3	1	0	4
1	116	1	61	6	1	0	0	0	3	1	2	0	0	1
1	117	1	55	5	0	9	1	1	5	6	7	4	4	4
1	118	1	61	6	1	2	1	1	5	10	5	2	1	2
1	119	1	32	6	1	11	1	1	2	7	3	0	0	1
1	120	0	39	5	0	0	0	0	20	20	18	2	3	4
1	121	1	52	5	0	0	0	0	5	9	14	1	1	1
2	1	1	21	4	1	0	0	0	4	3	7	0	1	1	0
2	4	1	21	7	1	8	1	1	4	5	5	0	1	1	1
2	5	0	19	4	1	3	1	1	4	6	2	0	1	2	0
2	7	1	21	4	1	1	0	1	3	6	2	0	0	2	0
2	8	0	23	6	1	0	0	0	2	4	7	0	2	4	1
2	9	0	21	4	1	1	0	1	1	3	2	0	0	0	0
2	10	1	20	4	1	0	0	0	3	3	2	1	0	0	0
2	11	1	21	4	1	0	0	0	6	11	5	2	2	1	0
2	13	1	19	4	1	0	0	0	1	5	3	0	0	1	0
2	14	1	21	4	1	0	0	0	3	3	0	0	1	3	1
2	15	1	20	4	1	0	0	0	7	13	6	1	1	1	1
2	16	1	20	4	1	0	0	0	1	1	1	0	0	3	0
2	18	1	66	5	0	6	1	1	4	2	3	2	0	2	0
2	19	0	20	4	1	3	1	1	4	7	3	0	1	2	1
2	21	1	21	4	1	1	0	1	4	5	5	0	1	1	0
2	22	1	47	7	1	0	0	0	6	11	5	0	1	3	0
2	23	1	21	4	1	0	0	0	3	1	2	0	1	5	0
2	24	1	23	4	1	1	0	1	5	9	1	0	0	0	0
2	25	0	21	4	1	9	1	1	1	4	2	1	0	0	0
2	26	1	20	4	1	3	1	1	2	2	0	0	0	2	0
2	28	1	62	4	1	1	0	1	3	6	1	1	1	0	2
2	29	1	20	3	1	1	0	1	10	9	8	0	0	1	0
2	30	1	41	1	0	0	0	0	5	10	7	2	4	0	1
2	31	0	44	7	1	0	0	0	3	10	5	0	0	2	2
2	32	1	64	2	0	0	0	0	6	9	6	1	2	4	2
2	33	0	46	7	1	2	1	1	4	10	14	2	2	4	1
2	34	0	25	7	1	0	0	0	5	10	4	0	0	2	1
2	35	0	64	7	1	0	0	0	2	1	1	1	0	1	1
2	36	0	36	7	1	0	0	0	7	15	6	1	1	2	1
2	37	0	52	7	1	2	1	1	10	20	14	4	5	1	1
2	38	1	49	5	0	4	1	1	14	24	21	3	6	2	3
2	40	0	38	6	1	0	0	0	16	20	3	1	0	1	0
2	41	0	22	4	1	0	0	0	4	13	5	1	0	4	1
2	42	1	25	6	1	0	0	0	9	12	5	3	1	1	0
2	44	0	29	7	1	0	0	0	9	18	5	2	3	0	0
2	45	0	18	4	1	9	1	1	7	8	4	2	3	2	0
2	46	1	21	3	1	0	0	0	4	16	2	1	0	0	0
2	48	1	21	6	1	10	1	1	6	6	3	3	4	5	2
2	50	1	34	5	0	0	0	0	3	8	0	2	3	0	1
2	51	1	51	4	1	0	0	0	5	7	7	4	1	0	2
2	55	1	65	1	0	4	1	1	3	2	2	2	2	2	2
2	56	0	66	1	0	1	0	1	0	5	3	2	2	0	0
2	57	1	53	5	0	0	0	0	4	5	4	0	1	4	1
2	59	0	56	5	0	6	1	1	5	13	1	1	1	1	0
2	60	1	20	2	0	0	0	0	7	10	5	2	1	3	0
2	61	1	50	6	1	0	0	0	8	8	6	4	8	0	1
2	62	1	59	2	0	0	0	0	3	5	2	0	0	1	1
2	63	1	39	5	0	2	1	1	4	9	6	0	0	2	0
2	64	1	22	3	1	1	0	1	6	5	5	2	2	4	0
2	65	1	21	3	1	2	1	1	2	5	8	1	0	5	0
2	66	1	25	7	1	4	1	1	4	9	2	1	2	1	1
2	68	0	25	4	1	0	0	0	3	6	2	0	0	1	3
2	69	1	65	4	1	1	0	1	4	5	3	0	1	1	0
2	70	1	48	7	1	1	0	1	3	0	1	1	1	4	1
2	71	0	20	4	1	0	0	0	4	1	1	2	2	3	1
2	73	0	59	1	0	1	0	1	4	7	3	3	3	0	0
2	74	0	43	7	1	6	1	1	5	17	4	0	0	1	1
2	75	0	55	5	0	0	0	0	3	2	1	1	1	5	1
2	77	1	66	5	0	6	1	1	5	4	5	0	0	0	0
2	78	1	35	5	0	0	0	0	4	3	4	6	2	2	1
2	79	0	52	6	1	4	1	1	8	11	7	3	5	0	0
2	80	0	58	6	1	1	0	1	5	9	2	6	6	1	0
2	81	0	65	5	0	0	0	0	1	4	2	3	2	2	0
2	82	1	64	2	0	0	0	0	2	2	3	0	0	3	1
2	84	1	63	2	0	0	0	0	3	1	2	1	0	3	0
2	85	1	21	4	1	2	1	1	6	7	4	0	6	3	1
2	86	1	64	2	0	2	1	1	3	9	5	0	0	0	0
2	87	1	30	4	1	2	1	1	15	12	3	5	5	2	2
2	88	1	25	5	0	2	1	1	5	10	2	1	1	2	0
2	89	1	62	6	1	12	1	1	8	34	12	0	0	3	2
2	91	1	25	6	1	0	0	0	7	13	18	0	1	4	0
2	93	1	54	7	1	0	0	0	7	13	5	1	0	1	1
2	95	0	56	6	1	9	1	1	5	9	7	0	0	4	0
2	97	0	61	7	1	11	1	1	2	6	3	2	3	3	0
2	99	1	65	5	0	7	1	1	5	7	11	4	3	5	2
2	100	1	59	6	1	0	0	0	10	11	2	5	3	4	0
2	102	1	60	5	0	4	1	1	2	12	11	7	6	4	1
2	103	1	47	6	1	1	0	1	7	4	5	1	1	4	1
2	104	0	45	6	1	5	1	1	5	22	4	3	4	0	3
2	105	1	24	3	1	3	1	1	8	11	6	7	3	2	0
2	106	1	43	5	0	0	0	0	4	8	3	3	2	2	1
2	108	0	53	2	0	1	0	1	14	13	16	7	7	5	2
2	109	0	64	6	1	1	0	1	5	11	4	5	3	0	0
2	110	1	61	2	0	0	0	0	5	8	4	2	0	0	0
2	111	0	39	6	1	4	1	1	1	4	0	0	0	1	0
2	112	0	26	7	1	0	0	0	0	3	0	2	1	0	1
2	113	0	40	4	1	7	1	1	5	5	3	4	2	3	3
2	114	1	56	6	1	2	1	1	3	5	6	2	1	1	1
2	115	1	55	2	0	13	1	1	4	9	3	1	0	4	2
2	116	1	61	6	1	1	0	1	3	1	2	0	0	1	1
2	117	1	55	5	0	3	1	1	5	6	7	4	4	4	1
2	118	1	61	6	1	0	0	0	5	10	5	2	1	2	0
2	119	1	32	6	1	10	1	1	2	7	3	0	0	1	0
2	120	0	39	5	0	2	1	1	20	20	18	2	3	4	3
2	121	1	52	5	0	3	1	1	5	9	14	1	1	1	1
